# Supplementary material for: Revealing Commercial Epoxy Resins’ Antimicrobial Activity: A Combined Chemical–Physical, Mechanical, and Biological Study
Source: Polymers (Basel). 2024 Sep 11;16(18):2571. doi: 10.3390/polym16182571 (PMC11435071; doi:10.3390/polym16182571)
Supplement: Supplementary file 1 [file polymers-16-02571-s001.zip]

Archive with 1 entries (1 files):
- polymers-3165137-supplementary.pdf
